# Supplementary material for: Cardiovascular correlates of epigenetic aging across the adult lifespan: a population-based study
Source: GeroScience. 2023 Feb 8;45(3):1605–18. doi: 10.1007/s11357-022-00714-0 (PMC10400487; doi:10.1007/s11357-022-00714-0)
Supplement: Supplementary file 2 — Supplementary file2 (XLSX 24 KB) [file 11357_2022_714_MOESM2_ESM.xlsx]

## Sheet: eTable1
eTable 1. Effects of classical cardiovascular risk factors on epigenetic age acceleration
Determinant	Increase in AgeAccel.Horvath (year)			Increase in AgeAccel.Hannum (year)			Increase in AgeAccelPheno (year)			Increase in AgeAccelGrim (year)
(Standardized)	Model1 Estimate	Model2 Estimate	Model3 Estimate	Model1 Estimate	Model2 Estimate	Model3 Estimate	Model1 Estimate	Model2 Estimate	Model3 Estimate	Model1 Estimate	Model2 Estimate	Model3 Estimate
	(95% CI)	(95% CI)	(95% CI)	(95% CI)	(95% CI)	(95% CI)	(95% CI)	(95% CI)	(95% CI)	(95% CI)	(95% CI)	(95% CI)
Lipoproteins
LDL	0.16 (0.03, 0.29)	0.15 (0.02, 0.28)	0.15 (0.01, 0.28)	0.03 (-0.09, 0.15)	0.01 (-0.11, 0.12)	0 (-0.12, 0.12)	-0.15 (-0.33, 0.03)	-0.16 (-0.34, 0.02)	-0.19 (-0.37, -0.01)	0.11 (-0.11, 0.34)	0.09 (-0.13, 0.32)	0.02 (-0.2, 0.24)
HDL	-0.32 (-0.45, -0.19)	-0.04 (-0.19, 0.11)	-0.04 (-0.19, 0.11)	-0.48 (-0.6, -0.36)	0 (-0.14, 0.13)	0.01 (-0.13, 0.14)	-0.64 (-0.82, -0.46)	-0.45 (-0.66, -0.25)	-0.42 (-0.62, -0.21)	-0.8 (-1.02, -0.58)	-0.45 (-0.7, -0.2)	-0.34 (-0.59, -0.09)
LDL/HDL ratio	0.32 (0.19, 0.45)	0.12 (-0.02, 0.26)	0.12 (-0.02, 0.26)	0.35 (0.23, 0.47)	0.01 (-0.11, 0.14)	0 (-0.13, 0.12)	0.33 (0.15, 0.52)	0.14 (-0.05, 0.34)	0.09 (-0.1, 0.28)	0.66 (0.44, 0.89)	0.38 (0.14, 0.62)	0.23 (0, 0.46)
Trigylcerides	0.21 (0.08, 0.34)	0.08 (-0.05, 0.21)	0.08 (-0.06, 0.21)	0.32 (0.2, 0.44)	0.10 (-0.02, 0.22)	0.08 (-0.04, 0.2)	0.46 (0.28, 0.64)	0.34 (0.16, 0.53)	0.29 (0.1, 0.47)	0.78 (0.56, 1)	0.60 (0.37, 0.83)	0.43 (0.21, 0.65)
Total cholesterol	0.05 (-0.08, 0.19)	0.13 (0, 0.26)	0.13 (-0.01, 0.26)	-0.12 (-0.24, 0.01)	0.01 (-0.11, 0.12)	0 (-0.12, 0.12)	-0.28 (-0.46, -0.1)	-0.21 (-0.39, -0.03)	-0.24 (-0.42, -0.05)	-0.01 (-0.23, 0.22)	0.11 (-0.12, 0.34)	0.03 (-0.19, 0.25)
Kidney function
Cystatin C	0.32 (0.17, 0.46)	0.20 (0.05, 0.34)	0.19 (0.05, 0.34)	0.38 (0.25, 0.52)	0.18 (0.04, 0.31)	0.17 (0.04, 0.31)	0.80 (0.60, 1.00)	0.70 (0.50, 0.90)	0.68 (0.48, 0.89)	1.07 (0.82, 1.32)	0.90 (0.65, 1.15)	0.85 (0.61, 1.10)
eGFR	-0.22 (-0.36, -0.09)	-0.22 (-0.35, -0.08)	-0.22 (-0.35, -0.08)	-0.21 (-0.34, -0.08)	-0.2 (-0.32, -0.08)	-0.2 (-0.32, -0.08)	-0.54 (-0.73, -0.35)	-0.54 (-0.72, -0.35)	-0.53 (-0.71, -0.34)	-1.01 (-1.24, -0.77)	-1 (-1.23, -0.77)	-0.96 (-1.19, -0.74)
Inflammation
CRP	0.09 (-0.05, 0.22)	0.09 (-0.04, 0.22)	0.09 (-0.04, 0.22)	0.29 (0.17, 0.41)	0.30 (0.18, 0.42)	0.30 (0.18, 0.42)	0.82 (0.64, 1)	0.83 (0.65, 1.01)	0.83 (0.65, 1)	0.50 (0.28, 0.73)	0.52 (0.29, 0.74)	0.51 (0.29, 0.73)
Adiposity
% Body fat	-0.12 (-0.25, 0.01)	0.21 (0.06, 0.36)	0.22 (0.07, 0.37)	-0.25 (-0.38, -0.13)	0.30 (0.17, 0.44)	0.31 (0.17, 0.44)	0.28 (0.1, 0.47)	0.75 (0.54, 0.95)	0.76 (0.56, 0.97)	0.32 (0.09, 0.54)	0.99 (0.74, 1.24)	1.03 (0.78, 1.27)
BMI	0.27 (0.14, 0.4)	0.19 (0.06, 0.32)	0.19 (0.06, 0.32)	0.46 (0.34, 0.59)	0.33 (0.21, 0.45)	0.33 (0.21, 0.45)	0.87 (0.69, 1.05)	0.79 (0.61, 0.97)	0.79 (0.61, 0.97)	0.78 (0.55, 1.00)	0.65 (0.43, 0.88)	0.64 (0.43, 0.86)
Waist circumference	0.48 (0.35, 0.61)	0.26 (0.11, 0.4)	0.26 (0.11, 0.4)	0.79 (0.67, 0.91)	0.40 (0.27, 0.53)	0.40 (0.27, 0.53)	1.05 (0.87, 1.22)	0.95 (0.76, 1.15)	0.95 (0.75, 1.15)	1.13 (0.91, 1.35)	0.87 (0.62, 1.11)	0.85 (0.61, 1.10)
Glucose homeostasis
Insulin	0.21 (0.07, 0.34)	0.12 (-0.01, 0.25)	0.12 (-0.01, 0.25)	0.36 (0.24, 0.48)	0.22 (0.10, 0.34)	0.22 (0.10, 0.34)	0.74 (0.56, 0.92)	0.66 (0.48, 0.85)	0.66 (0.47, 0.84)	0.71 (0.49, 0.94)	0.59 (0.36, 0.81)	0.57 (0.35, 0.79)
Insulin resistance	0.2 (0.06, 0.33)	0.11 (-0.03, 0.24)	0.10 (-0.03, 0.24)	0.37 (0.25, 0.49)	0.22 (0.10, 0.34)	0.22 (0.10, 0.34)	0.70 (0.52, 0.88)	0.62 (0.43, 0.8)	0.60 (0.42, 0.79)	0.79 (0.56, 1.01)	0.66 (0.43, 0.89)	0.63 (0.41, 0.85)
Glucose	0.23 (0.1, 0.36)	0.13 (0, 0.26)	0.13 (0, 0.26)	0.31 (0.19, 0.43)	0.13 (0.02, 0.25)	0.13 (0.02, 0.25)	0.52 (0.34, 0.7)	0.42 (0.24, 0.6)	0.42 (0.24, 0.6)	0.73 (0.51, 0.95)	0.58 (0.36, 0.8)	0.59 (0.37, 0.8)
HbA1c	0.06 (-0.08, 0.2)	0.02 (-0.11, 0.16)	0.02 (-0.12, 0.16)	0.01 (-0.12, 0.14)	-0.04 (-0.17, 0.08)	-0.05 (-0.17, 0.08)	0.25 (0.06, 0.44)	0.22 (0.03, 0.41)	0.20 (0.01, 0.39)	0.85 (0.61, 1.09)	0.80 (0.56, 1.04)	0.75 (0.52, 0.98)
Cardiovascular diseases risk score*
CVD risk score	0.69 (0.56, 0.82)	0.84 (0.5, 1.18)	0.84 (0.49, 1.19)	1.06 (0.94, 1.18)	0.97 (0.66, 1.28)	0.94 (0.63, 1.26)	0.72 (0.53, 0.91)	1.28 (0.8, 1.76)	1.06 (0.58, 1.55)	1.16 (0.93, 1.39)	2.49 (1.91, 3.07)	1.84 (1.26, 2.41)
Abbreviations: LDL, low-density lipoproteins; HDL, high-density lipoproteins; eGFR, estimated glomerular filtration rate; CRP, C-reactive protein; BMI, body mass index; HbA1c, glycated hemoglobin; SD, standard deviation.
*The analyses included participants < 80 years old without cardiovascular diseases (n=3982).
Model 1: Epigenetic age acceleration ~ each independent variable + batch information; Model 2: Model 1 further adjusted for sex; Model 3: Model 2 further adjusted for smoking status;
Boldface indicates statistical significance.

## Sheet: eTable2
eTable 2. Effects of markers of vascular function on epigenetic age acceleration
Determinant	Increase in AgeAccel.Horvath (year)			Increase in AgeAccel.Hannum (year)			Increase in AgeAccelPheno (year)			Increase in AgeAccelGrim (year)
(Standardized)	Model1 Estimate	Model2 Estimate	Model3 Estimate	Model1 Estimate	Model2 Estimate	Model3 Estimate	Model1 Estimate	Model2 Estimate	Model3 Estimate	Model1 Estimate	Model2 Estimate	Model3 Estimate
	(95% CI)	(95% CI)	(95% CI)	(95% CI)	(95% CI)	(95% CI)	(95% CI)	(95% CI)	(95% CI)	(95% CI)	(95% CI)	(95% CI)
Blood pressure
Diastolic blood pressure	0.32 (0.18, 0.45)	0.21 (0.08, 0.35)	0.21 (0.08, 0.35)	0.49 (0.36, 0.61)	0.31 (0.19, 0.43)	0.31 (0.19, 0.43)	0.36 (0.18, 0.54)	0.25 (0.07, 0.44)	0.26 (0.08, 0.45)	0.11 (-0.12, 0.33)	-0.08 (-0.3, 0.15)	-0.06 (-0.28, 0.16)
Systolic blood pressure	0.26 (0.13, 0.4)	0.13 (-0.01, 0.27)	0.13 (0, 0.27)	0.38 (0.25, 0.5)	0.15 (0.03, 0.27)	0.16 (0.03, 0.28)	0.35 (0.16, 0.53)	0.21 (0.03, 0.4)	0.24 (0.05, 0.43)	0.59 (0.37, 0.82)	0.39 (0.16, 0.62)	0.46 (0.23, 0.68)
Mean arterial pressure	0.32 (0.19, 0.45)	0.19 (0.06, 0.33)	0.19 (0.06, 0.33)	0.48 (0.35, 0.6)	0.26 (0.14, 0.38)	0.26 (0.14, 0.39)	0.39 (0.2, 0.57)	0.26 (0.07, 0.45)	0.28 (0.09, 0.46)	0.36 (0.13, 0.59)	0.15 (-0.08, 0.38)	0.19 (-0.03, 0.41)
Pulse pressure	0.1 (-0.04, 0.25)	0.02 (-0.12, 0.16)	0.02 (-0.12, 0.16)	0.16 (0.03, 0.29)	0.01 (-0.11, 0.14)	0.02 (-0.11, 0.15)	0.2 (0.01, 0.39)	0.12 (-0.08, 0.31)	0.14 (-0.05, 0.33)	0.67 (0.43, 0.9)	0.55 (0.31, 0.78)	0.61 (0.38, 0.84)
Arterial stiffness
Total arterial compliance index	-0.29 (-0.42, -0.15)	-0.11 (-0.26, 0.03)	-0.12 (-0.26, 0.03)	-0.43 (-0.55, -0.3)	-0.14 (-0.27, -0.01)	-0.15 (-0.28, -0.02)	-0.4 (-0.59, -0.21)	-0.24 (-0.44, -0.05)	-0.27 (-0.47, -0.08)	-0.7 (-0.93, -0.46)	-0.47 (-0.71, -0.22)	-0.55 (-0.79, -0.31)
Pulse wave velocity	0.21 (0.06, 0.35)	0.14 (0, 0.28)	0.14 (0, 0.28)	0.29 (0.16, 0.42)	0.18 (0.05, 0.3)	0.18 (0.05, 0.31)	0.20 (0.01, 0.4)	0.14 (-0.06, 0.33)	0.14 (-0.05, 0.34)	0.88 (0.65, 1.12)	0.79 (0.55, 1.02)	0.81 (0.58, 1.04)
Ankle-Brachial Index	0.1 (-0.03, 0.24)	0.08 (-0.06, 0.21)	0.08 (-0.06, 0.21)	-0.03 (-0.15, 0.1)	-0.07 (-0.19, 0.05)	-0.06 (-0.19, 0.06)	-0.3 (-0.49, -0.11)	-0.33 (-0.52, -0.14)	-0.3 (-0.48, -0.11)	-0.25 (-0.49, -0.02)	-0.29 (-0.52, -0.06)	-0.2 (-0.42, 0.03)
Endothelial function
Reactive skin hyperemia	-0.03 (-0.17, 0.1)	-0.04 (-0.18, 0.09)	-0.04 (-0.17, 0.09)	0.05 (-0.07, 0.18)	0.03 (-0.09, 0.15)	0.04 (-0.08, 0.17)	0.01 (-0.17, 0.2)	0 (-0.18, 0.19)	0.04 (-0.14, 0.23)	-0.63 (-0.86, -0.39)	-0.64 (-0.87, -0.41)	-0.54 (-0.77, -0.32)
Hemodynamics
Cardiac index	-0.32 (-0.45, -0.18)	-0.15 (-0.29, 0)	-0.15 (-0.29, -0.01)	-0.32 (-0.44, -0.19)	-0.02 (-0.14, 0.11)	-0.02 (-0.15, 0.11)	-0.08 (-0.26, 0.11)	0.11 (-0.08, 0.31)	0.1 (-0.1, 0.29)	-0.22 (-0.45, 0.01)	0.06 (-0.18, 0.3)	0.01 (-0.22, 0.25)
Systemic vascular resistance index	0.44 (0.31, 0.58)	0.25 (0.11, 0.40)	0.26 (0.11, 0.40)	0.58 (0.45, 0.7)	0.24 (0.11, 0.37)	0.25 (0.12, 0.38)	0.38 (0.19, 0.57)	0.19 (-0.01, 0.39)	0.22 (0.02, 0.42)	0.30 (0.07, 0.54)	-0.03 (-0.27, 0.22)	0.06 (-0.18, 0.3)
Stroke index	-0.28 (-0.42, -0.14)	-0.16 (-0.3, -0.02)	-0.16 (-0.3, -0.02)	-0.39 (-0.52, -0.27)	-0.19 (-0.32, -0.07)	-0.2 (-0.32, -0.07)	-0.34 (-0.53, -0.16)	-0.23 (-0.42, -0.04)	-0.25 (-0.44, -0.06)	-0.28 (-0.52, -0.05)	-0.1 (-0.34, 0.13)	-0.17 (-0.4, 0.06)
Model 1: epigenetic age acceleration ~ each independent variable +batch information; Model 2: Model 1 further adjusted for sex; Model 3: Model 2 further adjusted for smoking status;
Boldface indicates statistical significance.

## Sheet: eTable3
eTable 3. Sex-stratified analyses of the relation between cardiovascular factors and epigenetic age acceleration
Determinant	Increase in AgeAccel.Horvath (year)		Increase in AgeAccel.Hannum (year)		Increase in AgeAccelPheno (year)		Increase in AgeAccelGrim (year)
(Standardized)	Men	Women	Men	Women	Men	Women	Men	Women
	Estimate (95% CI)	Estimate (95% CI)	Estimate (95% CI)	Estimate (95% CI)	Estimate (95% CI)	Estimate (95% CI)	Estimate (95% CI)	Estimate (95% CI)
Cardiovascular risk factors
LDL	0.15 (-0.09, 0.38)	0.18 (0, 0.35)	-0.06 (-0.26, 0.14)	0.01 (-0.16, 0.17)	-0.19 (-0.49, 0.11)	-0.12 (-0.38, 0.14)	-0.2 (-0.59, 0.19)	0.18 (-0.12, 0.48)
HDL	-0.13 (-0.42, 0.17)	0.02 (-0.17, 0.22)	-0.13 (-0.38, 0.12)	-0.03 (-0.21, 0.15)	-0.56 (-0.94, -0.18)	-0.37 (-0.65, -0.09)	-0.48 (-0.97, 0.01)	-0.3 (-0.62, 0.02)
LDL/HDL ratio	0.12 (-0.1, 0.35)	0.15 (-0.06, 0.36)	0 (-0.19, 0.19)	0.04 (-0.16, 0.24)	0.08 (-0.2, 0.37)	0.17 (-0.14, 0.48)	0.08 (-0.28, 0.45)	0.42 (0.06, 0.78)
Trigylcerides	0 (-0.18, 0.19)	0.19 (-0.06, 0.43)	0.07 (-0.09, 0.23)	0.15 (-0.08, 0.38)	0.11 (-0.13, 0.34)	0.66 (0.3, 1.02)	0.29 (-0.01, 0.6)	0.75 (0.34, 1.16)
Total cholesterol	0.11 (-0.12, 0.35)	0.18 (0, 0.36)	-0.09 (-0.29, 0.11)	-0.01 (-0.18, 0.16)	-0.29 (-0.59, 0.01)	-0.15 (-0.41, 0.11)	-0.21 (-0.59, 0.18)	0.23 (-0.07, 0.53)
Cystatin C	0.11 (-0.12, 0.35)	0.22 (0, 0.44)	0.34 (0.14, 0.53)	0.1 (-0.1, 0.31)	0.76 (0.47, 1.06)	0.59 (0.27, 0.92)	1.06 (0.68, 1.44)	0.56 (0.19, 0.93)
eGFR	-0.18 (-0.4, 0.04)	-0.2 (-0.4, -0.01)	-0.38 (-0.57, -0.2)	-0.1 (-0.29, 0.08)	-0.72 (-0.99, -0.44)	-0.35 (-0.63, -0.06)	-1.27 (-1.62, -0.91)	-0.62 (-0.95, -0.28)
CRP	0.07 (-0.17, 0.32)	0.13 (-0.05, 0.32)	0.51 (0.31, 0.72)	0.33 (0.15, 0.5)	0.86 (0.55, 1.17)	0.88 (0.61, 1.15)	0.79 (0.38, 1.19)	0.42 (0.11, 0.74)
% Body fat	0.18 (-0.11, 0.46)	0.22 (0.03, 0.42)	0.45 (0.2, 0.69)	0.28 (0.1, 0.47)	0.86 (0.5, 1.22)	0.75 (0.46, 1.03)	1.35 (0.89, 1.81)	0.88 (0.55, 1.21)
BMI	0.05 (-0.2, 0.3)	0.26 (0.09, 0.43)	0.4 (0.19, 0.62)	0.32 (0.16, 0.48)	0.79 (0.47, 1.12)	0.8 (0.55, 1.05)	0.69 (0.28, 1.11)	0.59 (0.3, 0.87)
Waist circumference	0.14 (-0.11, 0.39)	0.28 (0.08, 0.48)	0.47 (0.26, 0.69)	0.36 (0.17, 0.55)	0.92 (0.59, 1.24)	0.91 (0.62, 1.2)	0.99 (0.58, 1.41)	0.7 (0.36, 1.04)
Insulin	0.04 (-0.16, 0.23)	0.15 (-0.06, 0.37)	0.25 (0.08, 0.41)	0.24 (0.03, 0.44)	0.5 (0.26, 0.75)	0.79 (0.48, 1.11)	0.66 (0.34, 0.98)	0.5 (0.14, 0.87)
Insulin resistance	0.05 (-0.14, 0.23)	0.13 (-0.1, 0.36)	0.25 (0.09, 0.41)	0.23 (0.01, 0.44)	0.45 (0.21, 0.69)	0.79 (0.45, 1.12)	0.61 (0.3, 0.92)	0.7 (0.31, 1.09)
Glucose	0.11 (-0.09, 0.32)	0.15 (-0.05, 0.35)	0.12 (-0.06, 0.3)	0.2 (0.01, 0.38)	0.42 (0.15, 0.68)	0.44 (0.15, 0.73)	0.44 (0.1, 0.78)	0.75 (0.42, 1.08)
HbA1c	-0.05 (-0.27, 0.17)	0.08 (-0.13, 0.28)	0.13 (-0.06, 0.32)	-0.19 (-0.39, 0.01)	0.32 (0.04, 0.6)	0.07 (-0.24, 0.37)	0.84 (0.48, 1.2)	0.61 (0.26, 0.97)
CVD risk score*	0.9 (0.46, 1.34)	0.21 (-0.66, 1.08)	1.04 (0.66, 1.42)	0.04 (-0.78, 0.86)	1.22 (0.65, 1.78)	0.06 (-1.23, 1.35)	1.52 (0.79, 2.24)	3.37 (1.92, 4.82)
Markers of vascular function
Diastolic blood pressure	0.25 (0.02, 0.47)	0.17 (-0.01, 0.36)	0.29 (0.1, 0.49)	0.27 (0.1, 0.45)	0.33 (0.04, 0.62)	0.21 (-0.06, 0.49)	-0.08 (-0.45, 0.3)	-0.1 (-0.41, 0.22)
Systolic blood pressure	0.13 (-0.13, 0.38)	0.06 (-0.11, 0.24)	0.19 (-0.03, 0.41)	0.14 (-0.03, 0.3)	0.3 (-0.03, 0.63)	0.15 (-0.11, 0.41)	0.55 (0.12, 0.97)	0.42 (0.13, 0.72)
Mean arterial pressure	0.22 (-0.02, 0.46)	0.13 (-0.05, 0.31)	0.28 (0.07, 0.49)	0.23 (0.06, 0.4)	0.35 (0.04, 0.66)	0.2 (-0.07, 0.47)	0.19 (-0.21, 0.59)	0.17 (-0.13, 0.48)
Pulse pressure	-0.09 (-0.35, 0.18)	-0.04 (-0.23, 0.15)	0.05 (-0.18, 0.27)	0.03 (-0.15, 0.21)	-0.1 (-0.43, 0.24)	0.18 (-0.11, 0.46)	0.73 (0.31, 1.16)	0.63 (0.31, 0.95)
Total arterial compliance index	-0.2 (-0.48, 0.08)	0.02 (-0.16, 0.21)	-0.38 (-0.62, -0.14)	0 (-0.18, 0.17)	-0.47 (-0.83, -0.12)	-0.04 (-0.31, 0.24)	-0.91 (-1.36, -0.45)	-0.41 (-0.73, -0.1)
Pulse wave velocity	0.23 (-0.01, 0.47)	0.06 (-0.14, 0.25)	0.33 (0.12, 0.54)	0.09 (-0.09, 0.28)	0.34 (0.03, 0.65)	-0.03 (-0.32, 0.27)	1.26 (0.88, 1.64)	0.43 (0.09, 0.76)
Ankle-Brachial Index	0.16 (-0.06, 0.38)	0 (-0.21, 0.2)	0 (-0.19, 0.19)	-0.3 (-0.49, -0.1)	-0.14 (-0.42, 0.14)	-0.58 (-0.89, -0.27)	-0.08 (-0.43, 0.28)	-0.44 (-0.8, -0.09)
Reactive skin hyperemia	-0.04 (-0.27, 0.19)	0.01 (-0.18, 0.2)	-0.03 (-0.23, 0.18)	0.09 (-0.08, 0.27)	-0.13 (-0.43, 0.17)	0.23 (-0.04, 0.51)	-0.86 (-1.25, -0.48)	-0.36 (-0.67, -0.04)
Cardiac index	-0.36 (-0.62, -0.1)	-0.01 (-0.2, 0.17)	-0.18 (-0.4, 0.05)	0.21 (0.03, 0.38)	-0.26 (-0.59, 0.08)	0.38 (0.11, 0.65)	-0.08 (-0.51, 0.34)	0.15 (-0.17, 0.46)
Systemic vascular resistance index	0.36 (0.14, 0.59)	0.09 (-0.13, 0.31)	0.32 (0.12, 0.51)	-0.01 (-0.22, 0.2)	0.43 (0.14, 0.72)	-0.13 (-0.46, 0.19)	0.2 (-0.18, 0.57)	-0.14 (-0.52, 0.23)
Stroke index	-0.36 (-0.61, -0.12)	0.03 (-0.16, 0.22)	-0.39 (-0.59, -0.18)	0.02 (-0.16, 0.2)	-0.7 (-1.01, -0.39)	0.16 (-0.12, 0.45)	-0.57 (-0.96, -0.17)	0.14 (-0.19, 0.47)
Abbreviations: LDL, low-density lipoproteins; HDL, high-density lipoproteins; eGFR, estimated glomerular filtration rate; CRP, C-reactive protein; BMI, body mass index; HbA1c, glycated hemoglobin.
*The analyses included participants < 80 years old without cardiovascular diseases (n=3982).
Boldface indicates the effect size are larger in men than in women.
